# Supplementary material for: Effect of organizational change on employee innovation performance: A dual mediation model
Source: PLoS One. 2025 Feb 10;20(2):e0313056. doi: 10.1371/journal.pone.0313056 (PMC11809867; doi:10.1371/journal.pone.0313056)
Supplement: S1 File — (XLS) [file pone.0313056.s001.xls]

## Sheet: Sheet1
gen	age	edu	position	tenure	guimo	OC1	OC2	OC3	OC4	OC5	OC6	OC7	OC8	OC9	OC10	OC11	OC12	OC13	OC14	OC15	OI1	OI2	OI3	OI4	OI5	OI6	WP1	WP2	WP3	WP4	WP5	WE1	WE2	WE3	WE4	WE5	WE6	WE7	IP1	IP2	IP3	IP4	IP5	IP6	IP7
2	2	3	1	4	3	5	5	5	3	4	5	5	4	5	5	4	5	4	5	5	5	6	5	5	6	6	4	3	2	5	1	7	7	6	5	3	5	6	4	3	3	4	4	4	4
1	2	3	1	2	2	4	3	3	3	3	3	3	3	3	3	3	3	2	3	3	2	3	2	3	2	3	6	6	5	6	6	2	3	2	3	2	2	2	3	3	3	2	3	3	2
1	3	1	1	5	4	4	4	5	6	5	4	6	6	5	6	7	5	6	4	3	2	2	1	3	3	4	4	3	4	4	4	3	3	2	3	3	2	3	2	2	2	2	2	2	4
1	2	3	1	3	4	4	3	3	3	3	3	3	3	3	2	3	3	3	4	3	3	3	3	3	3	3	3	2	3	3	2	2	2	3	2	2	3	2	2	3	3	3	2	2	2
1	2	3	1	3	4	4	3	3	3	3	3	3	3	3	2	3	3	3	4	3	3	3	3	3	3	3	3	2	3	3	2	2	2	3	2	2	3	2	2	3	3	3	2	2	2
1	2	3	1	2	2	4	2	2	2	2	2	2	2	2	2	2	2	2	3	1	3	3	2	2	3	2	5	6	6	5	6	2	3	2	3	2	3	2	3	3	3	3	2	3	3
1	2	3	1	2	2	4	2	2	2	2	2	2	2	2	2	2	2	2	3	1	3	3	2	2	3	2	5	6	6	5	6	2	3	2	3	2	3	2	3	3	3	3	2	3	3
1	2	3	1	3	4	4	3	4	3	3	3	3	3	3	3	2	3	3	3	3	3	3	3	3	4	3	6	4	6	5	5	2	3	2	2	2	2	3	2	2	3	3	3	2	2
1	2	3	1	3	4	4	3	4	3	3	3	3	3	3	3	2	3	3	3	3	3	3	3	3	4	3	6	4	6	5	5	2	3	2	2	2	2	3	2	2	3	3	3	2	2
2	2	3	1	3	2	3	3	4	3	3	3	3	3	3	3	3	3	3	3	3	3	3	3	3	3	3	5	6	5	6	6	2	3	2	2	2	2	3	2	2	3	2	2	3	3
2	2	3	1	3	2	3	3	4	3	3	3	3	3	3	3	3	3	3	3	3	3	3	3	3	3	3	5	6	5	6	6	2	3	2	2	2	2	3	2	2	3	2	2	3	3
1	2	3	1	2	2	4	3	3	3	2	3	2	2	3	3	2	3	3	4	3	3	2	3	3	4	3	5	6	5	6	5	2	2	3	2	2	3	2	2	2	3	2	2	2	3
1	2	3	1	2	2	4	3	3	3	2	3	2	2	3	3	2	3	3	4	3	3	2	3	3	4	3	5	6	5	6	5	2	2	3	2	2	3	2	2	2	3	2	2	2	3
2	2	3	1	3	2	4	3	4	3	3	3	3	3	3	3	3	3	3	3	3	3	3	3	2	3	3	3	2	3	2	3	2	3	2	3	3	3	2	3	2	2	2	2	2	3
1	2	4	1	2	4	4	3	4	3	3	3	3	3	4	3	2	3	3	4	3	3	2	3	3	3	2	5	6	5	6	6	2	2	3	3	3	2	3	2	2	2	2	3	2	2
2	2	3	1	3	2	4	3	3	3	4	3	3	3	3	4	3	3	3	3	2	3	4	3	3	3	3	6	5	6	6	5	2	3	2	2	3	3	3	2	2	2	3	2	2	2
2	2	3	1	3	2	4	3	3	3	4	3	3	3	3	4	3	3	3	3	2	3	4	3	3	3	3	6	5	6	6	5	2	3	2	2	3	3	3	2	2	2	3	2	2	2
2	2	3	1	2	2	3	3	3	2	3	3	3	3	3	3	2	2	3	3	3	3	3	4	3	3	3	4	3	3	2	3	4	3	4	4	3	4	3	2	2	3	2	2	2	2
1	2	3	1	2	2	3	3	3	3	3	4	3	3	3	4	3	2	3	4	3	3	3	4	3	3	2	3	4	3	4	5	2	2	2	3	3	2	3	2	2	3	2	2	3	2
1	3	3	1	3	4	4	3	4	3	3	3	3	4	3	3	2	3	3	4	3	3	3	3	3	3	3	6	6	6	5	6	2	3	2	2	2	2	2	2	2	3	2	3	3	2
1	2	3	1	3	2	4	3	3	3	4	3	3	3	3	3	3	3	3	3	3	3	2	3	3	3	3	5	6	5	5	6	2	3	2	2	2	2	3	3	3	2	3	3	3	2
1	4	1	1	5	4	6	5	6	7	4	3	5	6	5	6	4	5	6	5	3	3	4	5	6	5	6	4	4	4	5	4	5	5	5	5	5	5	5	5	5	5	4	5	5	5
1	2	2	1	5	4	7	7	6	7	6	7	7	5	3	6	4	3	7	7	7	3	4	3	5	6	7	4	3	3	4	3	5	5	5	6	6	5	6	5	5	4	5	5	5	4
1	2	2	1	5	4	7	7	6	6	7	6	6	6	5	5	6	5	6	5	3	3	4	5	5	6	5	3	3	3	4	4	5	5	5	6	6	5	6	6	5	6	6	7	7	7
1	3	2	1	5	4	5	6	7	4	5	7	5	6	5	7	4	5	6	6	7	3	4	5	6	3	4	4	3	3	3	5	5	5	5	5	5	4	5	3	3	3	2	3	3	3
1	4	2	1	5	4	7	6	7	5	6	7	5	6	7	5	7	5	5	4	5	3	4	5	3	6	3	4	3	3	4	7	5	5	5	6	5	5	6	4	4	4	4	4	4	4
2	2	3	1	3	2	4	3	4	3	3	3	3	3	3	4	3	3	3	3	3	3	3	3	3	4	3	5	6	6	5	6	2	2	3	2	2	2	3	2	2	2	2	3	2	3
2	2	4	1	3	2	4	3	3	3	3	3	3	3	3	3	3	3	4	3	3	3	3	2	3	3	2	5	6	6	6	5	2	3	2	3	2	2	3	3	3	3	3	2	3	3
1	2	3	1	2	2	3	4	5	3	3	3	3	3	3	3	3	3	3	4	3	3	4	3	3	3	3	6	5	6	5	6	2	3	2	2	2	3	2	2	2	3	2	2	3	2
1	2	3	1	3	2	4	3	4	3	3	3	3	3	3	3	4	3	3	4	3	3	3	4	3	3	3	5	6	5	6	6	2	2	3	2	2	2	3	2	2	2	3	2	2	2
1	2	3	1	3	4	4	5	5	3	3	3	3	3	3	3	3	3	3	4	3	3	3	4	3	3	3	5	5	6	6	6	3	2	3	2	2	3	2	3	3	2	2	2	2	3
1	2	3	1	3	2	4	3	4	3	3	3	3	4	3	3	3	3	3	3	3	3	3	4	3	3	3	6	5	6	5	6	2	2	2	3	2	2	3	3	2	2	2	3	2	3
1	2	3	1	2	2	4	3	5	3	3	3	3	3	3	3	3	3	3	4	3	3	4	3	3	3	3	5	6	6	6	6	2	3	2	2	2	2	2	3	2	2	2	2	3	3
1	4	1	1	5	4	6	5	7	5	6	4	6	6	7	5	6	7	7	2	3	3	4	2	3	5	1	5	4	4	3	5	3	3	2	3	3	2	3	6	6	5	5	5	6	6
1	2	3	1	2	4	4	5	5	3	3	3	3	3	3	3	2	3	3	4	3	3	3	4	3	3	3	4	4	5	4	4	2	3	2	3	3	3	2	2	2	1	2	1	2	2
1	3	3	1	4	4	4	3	4	3	3	3	3	3	2	3	2	2	3	3	2	4	3	3	3	2	3	4	3	4	4	4	4	4	4	4	4	5	4	2	3	2	2	3	2	3
1	3	3	1	4	4	4	3	4	3	3	3	3	3	2	3	2	2	3	3	2	4	3	3	3	2	3	4	3	4	4	4	4	4	4	4	4	5	4	2	3	2	2	3	2	3
1	3	2	1	5	4	7	7	6	7	6	7	6	2	4	3	4	5	5	4	3	4	5	5	6	6	5	5	2	2	6	3	6	6	6	7	7	7	7	3	3	3	1	1	1	4
2	3	3	2	5	4	7	7	6	7	5	7	6	7	6	5	4	6	7	7	5	4	5	6	3	6	7	7	2	4	6	5	7	7	7	7	6	6	6	7	7	7	7	7	7	7
1	2	3	1	3	2	5	5	5	4	5	6	6	5	5	6	5	5	5	4	3	4	5	5	6	5	5	3	2	3	3	3	6	5	6	6	5	6	5	6	6	7	6	6	6	7
1	3	3	3	5	3	7	4	5	4	5	6	7	5	4	6	4	5	4	5	6	4	5	6	4	6	5	4	1	1	5	1	7	7	7	7	6	7	7	7	7	7	7	6	6	6
1	2	3	1	3	2	6	5	6	6	6	6	6	6	5	6	5	4	5	6	4	4	5	4	5	5	6	2	3	2	3	3	7	6	5	6	5	6	6	6	6	6	7	6	6	6
1	3	2	1	5	4	5	6	7	5	6	4	5	6	7	5	6	7	7	7	7	4	3	6	7	6	3	4	3	4	4	3	5	5	5	5	5	5	5	5	5	5	4	5	5	5
1	2	2	1	5	4	7	7	7	6	5	7	6	5	3	4	5	6	5	3	5	4	3	5	6	3	6	4	3	2	3	3	6	6	6	6	6	6	6	5	5	5	4	5	5	4
2	1	2	1	3	1	4	5	5	4	4	4	4	4	4	5	3	4	3	3	3	4	5	5	4	4	4	6	4	5	6	4	5	5	5	6	5	5	5	5	5	5	5	5	5	5
1	3	2	1	5	4	6	4	7	5	4	6	7	3	4	5	5	6	5	4	5	4	5	2	3	6	6	4	3	2	3	5	5	5	5	5	5	5	5	2	2	2	2	2	1	2
2	2	2	1	4	1	4	3	5	4	4	4	3	5	4	5	4	3	4	3	3	4	5	5	4	4	4	6	5	4	5	4	5	5	6	6	5	5	5	5	6	6	6	7	6	6
2	2	3	1	2	2	4	4	4	4	4	4	4	4	4	4	4	4	4	5	4	4	5	4	4	4	4	4	3	4	4	4	4	5	4	4	4	3	4	4	4	4	4	4	4	4
2	3	3	1	3	2	5	5	5	3	3	4	4	4	4	4	4	4	4	5	3	4	4	4	4	5	4	4	3	4	4	4	4	4	3	4	3	5	4	4	4	3	4	5	3	4
2	2	3	1	2	2	5	3	5	3	3	3	5	4	5	4	5	3	4	3	4	4	4	5	4	4	4	4	4	4	4	3	4	4	4	4	4	3	4	4	4	4	4	4	4	4
1	2	3	1	2	2	4	4	5	4	4	4	4	4	4	4	4	4	4	4	4	4	5	4	4	4	4	4	3	4	4	4	4	3	4	4	4	3	4	4	4	4	4	4	4	4
2	3	3	2	3	4	4	4	5	4	4	4	4	4	4	5	4	4	4	3	3	4	5	4	4	4	4	4	4	3	4	4	4	5	4	4	4	4	4	3	4	4	4	4	5	4
1	2	3	1	3	4	4	4	5	4	4	4	4	4	4	3	4	4	4	4	3	4	5	4	4	4	4	4	3	4	4	4	4	4	4	4	5	4	4	4	4	3	4	4	5	4
2	1	2	1	1	1	4	5	5	4	4	5	3	4	4	5	3	5	5	3	3	4	5	4	4	4	4	6	4	5	6	4	5	5	6	5	5	5	5	4	5	5	4	5	5	4
1	2	3	1	2	2	5	5	5	5	4	5	5	5	5	4	5	5	4	5	5	4	4	4	4	4	4	3	3	3	4	4	4	5	4	4	4	4	4	4	4	4	4	3	4	5
1	3	3	1	3	2	4	4	5	4	4	4	4	4	4	4	4	4	4	4	4	4	4	4	4	4	4	4	4	4	3	4	4	5	4	3	4	3	4	4	4	4	4	4	4	5
2	1	3	1	2	2	4	4	4	4	4	4	4	4	4	4	4	4	4	5	4	4	4	4	4	4	4	4	4	4	5	4	4	4	4	4	4	4	4	4	4	4	4	4	3	5
2	2	4	1	2	2	4	4	5	3	4	4	4	4	4	4	4	4	4	5	3	4	4	4	4	4	4	4	4	4	4	4	4	3	4	4	4	5	5	4	4	4	4	4	4	4
1	2	3	1	2	2	4	4	5	4	4	4	4	4	4	4	4	4	4	4	3	4	4	4	4	4	4	4	4	4	4	4	4	3	4	4	4	3	4	4	4	4	4	4	4	5
1	2	4	1	3	4	4	4	4	4	3	4	4	4	3	4	3	4	4	5	3	4	4	4	4	4	4	3	4	4	4	5	4	5	5	4	5	4	5	3	4	4	4	5	4	4
1	2	3	1	3	2	4	4	5	4	4	4	4	4	4	4	4	4	4	4	3	4	4	4	4	4	4	4	4	3	4	4	4	4	4	4	4	4	4	4	4	4	4	4	4	4
1	2	3	1	2	2	4	4	4	4	4	4	4	4	4	4	4	4	4	4	4	4	4	4	4	4	4	4	4	4	4	4	4	3	4	4	4	4	3	4	4	4	5	4	3	4
1	2	3	1	3	2	4	4	4	3	4	4	4	4	3	4	4	4	4	4	4	4	4	4	4	4	4	5	4	4	5	4	4	3	4	4	4	3	4	4	4	4	4	4	5	4
1	1	2	1	1	1	3	3	3	4	3	3	3	3	3	4	4	3	3	3	4	4	4	5	4	3	4	4	4	5	6	7	5	5	4	5	5	4	5	5	6	6	7	6	6	5
1	3	4	1	4	4	5	4	4	4	4	4	4	4	4	4	3	4	4	4	3	4	3	4	4	4	4	3	2	3	3	3	6	5	5	5	6	5	5	3	4	5	4	3	4	4
1	3	4	1	4	4	5	4	4	4	5	4	4	4	4	4	3	4	4	5	3	4	4	4	4	4	3	3	4	4	3	4	4	5	4	4	5	3	4	4	4	5	4	3	4	5
1	2	3	1	2	2	4	4	5	4	4	4	4	4	4	3	4	4	4	4	3	4	4	3	4	4	4	3	4	4	3	4	4	5	4	5	4	4	4	3	4	5	4	4	3	4
2	2	3	1	2	2	5	5	5	4	4	4	4	4	4	4	3	4	4	4	3	4	4	3	4	4	4	3	4	4	3	4	4	4	3	4	4	4	4	4	4	4	4	4	4	4
1	2	3	1	3	2	4	4	5	4	4	4	4	4	4	4	4	4	4	4	3	4	4	4	3	4	4	4	3	4	4	4	4	5	4	5	4	4	4	4	4	4	4	4	3	4
1	2	3	1	2	2	4	4	4	3	4	4	3	4	3	4	4	4	4	4	3	4	4	4	4	3	4	3	4	4	5	4	4	3	4	4	4	5	4	3	4	4	5	4	4	4
1	2	3	1	2	2	4	4	5	4	4	4	4	4	4	3	4	3	4	3	3	4	4	3	4	4	4	4	5	4	4	3	4	5	4	3	4	3	4	4	4	4	5	4	3	4
1	2	3	1	3	2	4	4	4	4	3	4	3	4	3	4	3	4	4	4	3	4	4	4	3	4	4	4	4	5	4	4	5	4	5	4	5	4	4	4	4	3	4	5	4	3
1	2	3	1	3	4	4	4	3	4	4	4	4	4	4	3	4	3	4	4	4	4	4	4	3	4	4	4	3	4	4	4	4	5	4	4	4	4	5	3	4	5	4	4	4	3
1	2	3	1	3	4	4	4	5	4	4	4	4	4	4	3	4	3	4	5	3	4	4	4	4	3	4	6	6	5	6	5	2	3	2	2	2	2	3	3	4	5	4	4	4	5
1	2	3	1	3	4	4	4	4	4	4	4	4	4	4	4	2	4	4	3	3	4	4	4	4	3	3	4	4	3	4	4	4	4	5	4	4	4	4	4	3	4	5	4	3	4
1	3	3	1	3	4	4	4	5	4	4	4	4	4	4	4	4	4	4	4	3	4	4	4	4	3	3	4	3	4	4	4	4	5	4	4	3	4	4	4	3	4	4	5	4	4
2	2	3	1	2	2	5	3	3	3	4	3	3	4	3	3	3	3	3	3	3	4	4	3	4	3	3	5	5	6	6	5	2	3	2	3	2	3	3	2	2	3	2	3	2	3
1	3	3	1	2	2	5	5	5	3	3	3	3	3	3	3	3	3	4	3	3	4	3	3	3	3	3	6	6	6	5	6	2	3	2	3	2	3	2	3	3	2	2	3	2	3
1	1	2	1	3	4	5	6	7	5	6	7	7	6	5	6	6	7	6	7	7	5	6	5	7	7	6	4	3	3	4	3	5	5	5	5	5	5	5	6	6	7	6	4	5	6
1	3	1	1	2	3	4	5	6	6	6	6	6	6	4	5	5	5	5	7	1	5	5	6	6	7	6	4	2	1	6	1	7	7	7	6	6	7	7	7	7	7	7	7	6	7
1	2	2	3	5	1	4	5	5	5	4	5	5	5	5	5	4	5	5	5	5	5	6	6	6	6	6	4	5	3	6	3	6	6	7	7	5	6	7	5	5	6	5	5	6	5
1	4	1	1	5	4	5	6	5	6	5	6	7	7	6	6	5	7	7	7	7	5	6	3	7	6	7	4	3	3	3	3	3	2	2	3	3	2	3	3	3	3	3	4	4	4
1	4	1	1	5	4	5	6	5	6	5	6	7	7	6	6	5	7	7	7	7	5	6	3	7	6	7	4	3	3	3	3	3	2	2	3	3	2	3	3	3	3	3	4	4	4
1	4	3	4	5	3	6	5	6	4	3	5	5	5	4	5	3	4	5	6	4	5	6	7	6	5	5	3	1	1	5	1	7	7	7	7	6	7	7	7	7	7	7	7	7	7
1	1	2	1	2	4	7	7	7	6	6	6	7	6	7	5	6	6	7	6	7	5	6	5	6	6	6	4	3	3	3	3	6	7	6	7	6	6	7	6	6	6	6	5	6	5
2	2	2	1	4	1	5	5	5	6	5	5	5	6	6	6	6	6	5	6	5	5	6	6	6	5	6	4	3	3	6	5	5	5	6	5	5	6	6	6	5	4	4	5	5	5
2	2	2	1	3	1	5	5	5	6	5	5	4	5	6	6	5	6	5	6	5	5	5	6	6	6	6	4	4	5	7	5	4	5	5	5	5	5	4	5	6	6	5	5	5	6
2	3	3	2	3	4	6	5	6	5	6	6	5	6	6	5	6	6	6	5	5	5	6	5	6	5	6	2	3	2	2	2	6	7	6	6	6	6	6	6	6	6	6	7	6	7
1	2	3	1	2	2	6	6	7	6	7	6	7	5	5	6	6	5	5	4	3	5	6	5	6	5	6	6	3	2	3	3	6	7	6	7	6	7	7	6	6	7	6	6	6	6
2	2	2	1	2	1	5	5	6	5	4	3	4	5	5	6	6	6	4	5	5	5	5	6	6	5	6	5	4	5	6	3	5	5	5	5	6	6	5	5	5	6	6	7	6	6
2	2	2	1	2	1	5	5	6	5	5	5	5	5	5	6	5	5	4	5	4	5	6	5	6	6	5	5	3	4	6	4	6	5	6	6	6	6	6	4	5	4	5	4	5	5
2	1	2	1	1	1	5	5	5	5	5	4	4	5	5	5	5	5	5	5	6	5	5	6	6	5	6	4	5	5	6	4	4	4	5	5	5	4	4	4	5	4	4	5	4	5
2	2	2	1	3	1	5	5	6	5	5	5	5	5	5	5	5	4	5	5	5	5	5	6	6	6	5	4	3	3	5	4	6	6	5	6	5	5	6	4	5	5	4	5	5	5
1	3	1	1	5	4	7	7	6	6	6	5	7	5	6	6	6	7	7	6	6	5	6	6	5	6	5	7	4	3	5	5	4	5	4	5	5	4	5	2	2	2	2	2	2	2
1	2	2	1	2	1	5	5	4	5	4	5	4	5	5	6	4	5	4	5	4	5	6	6	5	6	5	5	5	4	7	5	5	5	5	6	5	6	6	4	5	6	5	4	6	4
1	2	3	1	2	2	6	6	6	5	5	6	6	4	5	6	6	5	6	5	4	5	6	6	5	5	5	2	3	3	2	3	6	6	6	6	6	6	5	5	5	5	5	6	5	5
1	3	1	1	5	4	7	7	6	6	7	7	6	3	5	5	6	7	7	6	5	5	6	5	5	5	6	4	4	5	4	4	3	3	3	3	3	4	4	4	4	4	4	4	4	4
1	3	4	2	3	4	6	6	6	6	5	6	6	6	5	6	6	6	6	6	6	5	6	5	6	5	5	3	2	3	2	1	6	7	6	6	6	6	6	5	5	5	6	6	5	6
1	2	3	1	2	2	5	6	5	6	6	6	6	6	6	5	6	6	6	5	4	5	6	5	5	5	6	2	3	2	3	3	6	5	6	6	7	6	7	6	7	6	6	7	6	7
2	2	3	1	2	4	5	6	6	5	5	6	5	5	5	6	5	5	5	5	6	5	6	5	6	5	5	3	2	3	2	2	6	6	5	6	6	5	6	5	6	5	6	5	5	6
1	3	2	1	5	4	6	7	5	6	7	4	5	6	5	6	6	4	5	6	7	5	6	7	4	5	5	2	2	2	3	4	3	3	3	4	5	5	5	3	3	4	3	4	3	4
1	3	3	1	4	4	5	5	5	4	5	5	5	5	5	4	5	5	5	5	5	5	6	5	5	6	5	3	2	2	2	2	6	6	5	6	6	5	6	6	6	5	6	6	6	5
1	4	1	1	5	4	6	7	5	6	7	6	7	6	7	6	5	6	6	5	6	5	6	6	4	5	6	4	3	2	2	4	6	6	6	6	5	6	6	3	3	4	4	4	4	4
1	2	3	1	2	4	6	5	6	5	5	6	6	5	5	5	6	5	5	6	4	5	6	5	5	6	5	3	2	3	3	2	6	5	6	6	5	6	5	6	6	6	5	6	7	6
1	3	4	2	3	2	6	6	6	6	5	6	6	6	6	5	6	6	6	6	5	5	6	5	5	5	6	3	2	3	2	2	6	6	6	5	5	6	5	5	6	7	6	5	6	5
1	3	3	1	3	2	6	5	6	5	5	5	5	5	6	5	5	5	5	4	4	5	6	5	5	6	5	3	3	2	3	3	5	6	6	6	5	6	5	5	5	5	6	5	6	5
1	2	4	1	3	2	6	5	6	5	5	6	5	5	6	5	5	5	5	5	4	5	6	5	6	5	5	4	4	3	4	4	4	5	4	4	4	4	4	6	7	6	6	7	6	5
1	4	1	1	5	4	5	6	7	5	6	5	6	6	4	5	6	6	3	4	6	5	6	4	5	6	6	4	2	3	3	5	5	5	5	5	5	5	5	4	4	4	4	3	4	3
2	1	2	1	2	1	5	5	5	5	4	4	4	5	5	5	6	6	5	5	4	5	5	6	6	5	5	5	5	4	5	3	5	5	4	5	5	5	4	7	7	7	6	6	6	6
2	2	2	1	2	1	4	5	5	4	4	5	3	5	5	5	6	5	5	6	4	5	5	6	6	5	5	4	5	4	6	4	5	5	5	6	5	5	4	5	4	5	4	5	4	5
1	2	2	1	3	1	5	5	5	5	5	5	4	5	5	6	5	6	5	5	3	5	6	6	5	5	5	3	4	5	6	5	5	5	6	6	5	4	4	4	5	4	4	4	5	5
1	2	2	2	2	1	5	5	5	4	5	5	4	5	5	5	6	6	5	5	5	5	5	6	6	5	5	4	4	3	5	4	5	5	6	6	5	5	6	4	5	5	4	4	5	4
1	3	2	1	3	1	5	5	5	5	6	5	5	5	5	5	5	5	5	6	6	5	5	5	6	5	6	3	5	7	6	5	5	5	6	5	5	5	5	4	5	5	6	6	6	5
2	3	2	2	4	1	5	5	5	5	5	4	3	5	6	5	6	5	5	5	6	5	5	6	6	5	5	5	4	4	5	5	5	6	6	5	5	6	5	3	4	5	4	4	5	5
1	2	3	1	2	2	6	5	6	6	6	5	6	5	5	6	5	5	5	5	4	5	5	6	5	5	5	2	3	2	2	2	6	5	6	6	6	6	5	5	5	5	6	5	5	6
1	2	3	1	2	2	5	6	6	5	6	5	6	5	5	5	5	6	5	5	4	5	6	5	5	5	5	3	2	3	2	3	5	6	5	6	5	6	5	5	5	5	6	5	5	6
1	2	1	1	3	4	5	5	6	5	5	5	6	5	5	4	5	6	5	4	3	5	5	5	6	5	5	3	2	3	2	2	6	6	6	6	6	5	6	6	6	6	5	6	6	6
1	2	3	1	2	4	5	5	5	4	5	5	5	4	5	5	4	5	5	5	4	5	6	5	5	5	5	3	2	3	2	3	6	5	6	5	6	6	6	6	6	7	6	6	6	7
1	2	4	1	2	2	6	6	5	6	6	5	6	6	5	6	5	6	6	5	4	5	6	5	4	5	6	2	2	3	2	2	6	7	6	6	6	6	5	6	6	7	6	6	6	7
1	3	2	1	5	4	7	6	5	7	4	5	7	5	6	5	6	5	5	6	6	5	4	6	5	6	5	4	3	3	3	4	5	4	5	4	4	5	5	4	4	4	4	4	4	3
1	2	3	1	2	2	5	6	5	6	6	5	6	5	5	6	5	5	5	5	3	5	6	5	5	5	5	3	2	3	3	3	6	7	6	6	5	6	6	6	6	7	6	6	7	6
1	2	3	1	3	2	5	6	6	6	5	6	5	5	5	6	5	5	5	5	4	5	6	5	5	5	5	3	2	2	2	3	5	6	5	6	5	6	6	5	5	5	5	5	5	5
1	2	3	1	2	2	6	5	6	5	6	5	5	5	6	5	5	5	5	5	3	5	5	6	5	5	5	3	2	3	3	3	6	6	5	6	6	5	6	6	6	7	6	6	7	6
1	3	3	1	2	2	6	5	6	5	5	5	5	5	5	6	5	5	5	6	5	5	6	5	5	5	5	4	3	4	4	4	4	5	4	4	4	4	3	5	5	5	5	6	5	6
1	3	2	1	5	4	7	7	6	5	5	7	6	5	6	7	5	6	6	7	3	5	6	7	5	3	5	4	3	3	3	4	6	6	5	6	5	5	6	5	5	5	4	5	5	4
1	3	2	2	5	4	6	7	6	5	6	7	7	3	5	6	5	7	4	5	5	5	3	6	7	5	5	4	3	3	4	3	5	5	5	5	5	4	5	4	4	7	4	7	7	7
1	3	2	1	5	4	7	7	6	7	6	7	6	6	5	6	6	6	5	5	5	5	6	5	4	5	6	5	2	2	4	5	5	5	5	6	6	5	7	5	6	6	5	5	5	5
1	2	4	2	3	2	6	5	6	5	6	6	5	6	6	6	6	6	5	6	6	5	5	5	6	5	5	4	4	2	2	2	6	6	7	6	5	6	6	5	6	7	7	6	6	7
1	4	1	1	5	4	6	7	5	6	5	6	7	6	5	6	5	5	6	5	6	5	6	4	5	5	6	5	3	3	4	4	5	5	5	5	5	5	5	5	5	5	5	4	4	4
1	1	2	1	2	4	5	6	6	7	7	7	7	6	7	5	4	5	5	6	7	5	6	3	4	6	7	5	5	4	5	5	5	5	5	5	5	4	5	5	5	5	5	5	5	5
2	1	1	1	1	1	5	5	5	5	5	4	3	5	5	5	6	6	6	5	5	5	5	6	6	5	4	5	6	4	6	3	5	5	5	5	6	5	5	4	5	5	4	4	5	5
2	2	3	1	2	1	5	5	5	5	5	4	3	5	5	5	6	5	5	5	5	5	5	5	6	5	5	6	3	4	6	4	5	5	6	6	6	6	5	5	5	6	6	5	6	5
2	2	1	1	2	1	5	5	6	5	6	5	6	5	6	6	6	5	6	6	5	5	5	5	6	5	5	5	4	3	5	5	6	6	5	6	6	6	6	5	6	6	5	5	6	6
2	2	2	1	4	1	5	5	5	6	5	4	4	5	5	6	6	6	5	5	5	5	5	6	5	5	5	5	4	5	6	4	5	5	6	6	5	6	5	6	6	4	5	5	6	5
2	2	3	1	2	2	6	6	6	4	5	5	5	5	5	6	5	5	4	5	5	5	5	6	5	5	5	5	6	6	5	4	5	6	5	4	6	5	6	5	5	6	5	6	5	7
1	3	2	1	5	4	7	6	7	5	7	6	7	6	7	5	6	5	5	5	4	5	6	3	5	6	5	4	3	3	4	3	4	5	4	5	5	4	5	5	5	5	5	5	5	5
2	3	3	1	3	2	5	5	5	6	5	5	6	5	6	5	5	5	5	5	5	5	5	5	5	5	5	3	2	3	2	3	5	6	6	7	6	6	6	5	5	6	6	5	6	6
1	2	3	1	2	2	5	6	6	6	5	5	5	4	5	5	5	4	4	5	4	5	5	5	5	5	5	4	3	2	4	2	6	6	6	5	5	6	6	4	4	5	5	5	6	6
1	4	1	1	5	4	6	5	5	6	5	7	4	6	5	4	6	6	5	6	4	5	6	4	5	4	6	3	1	1	2	5	7	6	7	7	7	7	6	5	5	5	5	5	5	5
2	1	1	1	2	1	5	5	5	4	3	3	3	5	5	6	6	5	4	5	4	5	6	5	5	5	4	5	4	5	6	4	4	5	5	5	5	6	6	5	6	5	6	5	5	6
1	2	2	1	5	4	6	5	7	5	4	5	5	5	6	3	5	7	6	5	2	5	6	3	6	4	6	5	3	3	5	5	4	4	5	5	5	4	5	1	1	1	1	2	5	3
1	2	2	1	5	4	7	6	5	6	6	7	5	6	5	6	7	5	6	5	6	5	6	6	3	4	6	4	3	2	3	3	6	6	7	6	6	6	7	6	6	6	6	6	5	6
1	2	2	1	3	1	5	5	5	5	4	4	4	5	5	6	6	5	5	4	5	5	5	5	5	5	5	4	2	2	6	5	6	5	5	6	5	5	6	5	5	6	5	6	5	6
2	2	3	1	5	4	4	5	3	5	6	7	7	6	6	3	6	4	5	3	4	5	6	5	3	5	6	4	3	3	4	4	6	6	6	6	5	5	6	5	6	6	6	6	6	6
1	2	3	1	4	4	7	7	7	5	6	7	7	6	7	5	3	4	6	5	7	5	6	3	6	7	3	4	3	3	5	4	6	6	5	6	6	5	6	3	4	3	3	3	3	3
2	3	2	2	4	1	5	5	5	5	5	5	4	5	5	5	5	5	4	5	5	5	5	5	5	5	5	5	4	5	6	5	5	5	4	5	5	5	5	5	5	4	5	5	6	5
1	3	2	2	4	1	4	3	3	4	4	3	3	4	5	5	5	5	4	3	3	5	5	5	5	5	5	5	4	4	5	6	5	6	6	6	5	6	5	5	6	6	5	6	6	6
1	3	4	3	3	1	6	6	6	6	6	6	6	6	5	6	5	5	6	6	5	5	5	5	5	5	5	5	5	5	5	5	5	6	5	6	5	5	6	4	4	4	4	4	4	5
1	2	2	1	2	1	5	5	5	5	5	4	4	5	5	5	5	5	5	5	5	5	5	5	5	5	5	4	4	3	5	6	5	4	5	5	6	5	5	4	5	5	6	5	5	4
1	2	2	2	5	1	5	5	5	5	5	5	5	4	5	5	5	5	4	5	5	5	5	5	5	5	5	6	5	5	6	5	5	4	5	4	5	5	5	4	5	6	5	5	6	5
2	2	2	1	3	1	5	5	5	4	5	4	3	5	5	5	5	5	3	4	4	5	5	5	5	5	5	6	5	6	7	5	4	5	5	6	5	6	5	5	6	5	5	6	5	5
2	2	2	1	2	1	5	5	5	4	5	5	4	5	5	6	5	6	5	5	5	5	5	6	5	5	4	5	4	3	6	6	6	6	7	7	5	6	6	5	5	6	5	5	5	5
2	3	2	2	4	1	5	5	5	5	4	4	4	5	5	5	6	6	3	4	2	5	5	5	5	5	5	5	3	3	7	4	6	6	7	6	5	5	6	5	2	3	4	5	6	4
2	2	3	1	3	1	6	6	6	5	6	7	5	6	6	6	6	6	4	5	5	5	5	5	5	5	5	2	3	6	6	4	4	6	4	6	4	5	4	6	5	5	5	6	5	5
1	1	2	1	3	4	5	6	5	4	6	6	7	6	5	6	6	5	6	5	6	5	4	5	6	4	5	3	2	4	4	4	3	4	4	3	3	4	3	2	2	2	2	2	2	2
1	3	3	1	3	2	5	5	5	4	5	5	5	4	5	5	4	5	5	5	4	5	5	4	5	5	5	3	2	1	2	2	5	6	6	7	6	6	6	5	6	6	5	6	5	6
2	2	3	1	2	4	6	5	6	5	6	5	5	5	5	4	5	5	5	5	4	5	5	5	4	5	5	3	4	4	3	2	6	5	6	6	6	5	6	6	6	7	6	5	6	6
1	3	1	1	4	4	5	5	6	5	5	5	4	5	5	6	5	5	5	6	4	5	5	5	4	5	5	2	3	2	3	3	6	6	6	5	5	6	5	7	6	6	5	6	6	5
1	2	3	1	2	2	5	5	4	5	5	4	5	5	5	4	5	5	5	5	3	5	5	5	4	5	5	2	3	2	3	2	6	7	6	6	6	6	5	6	6	7	6	6	6	7
1	2	3	1	2	2	5	6	5	5	5	5	5	5	6	5	5	6	5	5	4	5	5	5	4	5	5	2	3	2	3	3	6	6	5	6	6	6	6	6	6	7	6	7	7	6
1	2	3	1	3	2	5	4	5	5	5	5	4	4	4	5	5	5	4	5	5	5	5	5	5	5	4	3	2	2	2	3	5	6	5	6	5	6	5	5	5	5	6	5	5	6
1	4	1	1	5	4	6	5	6	7	4	5	3	5	6	4	6	6	5	6	4	5	3	5	5	6	5	4	2	1	3	5	5	5	5	4	5	5	6	5	5	5	5	5	5	5
1	3	3	1	5	4	5	5	5	5	6	5	5	5	6	5	5	5	5	6	4	5	5	4	5	5	5	4	3	2	2	3	6	6	6	6	5	6	6	6	6	6	6	6	6	6
1	4	1	1	5	4	7	7	7	3	7	7	7	1	5	7	7	7	6	7	7	5	4	5	5	5	5	6	1	1	3	7	5	5	5	5	3	4	5	2	4	2	2	2	2	2
1	2	2	1	2	1	3	4	4	3	2	3	2	4	5	5	5	5	4	3	3	5	5	5	5	5	4	5	3	4	6	4	5	5	5	5	5	6	5	5	5	6	5	5	5	6
1	2	3	1	2	2	5	6	5	5	5	5	5	5	6	5	5	6	5	5	4	5	5	5	4	5	5	5	5	6	6	6	2	3	2	2	2	3	2	4	4	3	3	3	2	2
1	2	2	1	2	1	6	6	5	6	4	4	4	5	5	6	6	5	5	4	5	5	5	5	5	5	4	5	5	5	6	5	5	4	5	7	6	6	4	5	6	5	5	5	6	5
2	3	2	1	2	1	5	5	5	4	4	4	3	5	5	5	5	5	4	5	5	5	5	5	5	5	4	6	3	5	6	6	5	5	5	6	5	6	5	5	5	4	5	5	4	5
1	2	2	1	3	1	4	5	5	4	4	4	4	5	5	6	6	6	5	4	4	5	5	5	5	5	4	4	5	5	6	5	6	5	6	5	5	5	5	4	4	4	5	4	5	4
2	2	2	3	4	1	5	6	5	6	5	5	5	6	4	5	5	4	4	5	4	5	5	5	5	5	4	5	4	5	7	7	5	4	5	5	5	4	3	5	6	6	6	7	6	6
1	3	2	1	5	4	6	6	5	7	4	5	3	6	7	5	4	6	6	7	1	5	6	4	5	3	5	4	2	4	4	4	3	3	3	3	3	3	3	3	3	3	3	3	3	3
1	2	2	1	4	4	7	6	7	5	7	5	7	1	1	6	6	5	7	7	5	5	4	5	4	5	5	4	5	5	4	5	2	3	2	3	3	2	3	5	5	5	5	6	5	5
1	3	2	1	5	4	7	7	7	7	7	7	7	3	4	5	3	5	7	6	7	5	5	4	5	4	5	5	3	3	4	4	4	4	4	4	4	4	5	5	5	4	5	5	5	5
2	3	3	2	5	4	6	7	6	7	7	7	7	5	3	5	6	3	5	3	4	5	3	4	6	6	4	4	4	3	4	5	5	4	4	5	4	4	5	7	4	4	4	7	7	5
1	3	2	1	5	4	7	6	7	5	6	6	7	6	7	5	6	6	6	5	5	5	3	4	6	4	6	4	3	3	5	5	5	5	5	5	5	5	5	5	5	5	4	5	5	5
1	1	1	1	2	1	5	5	5	4	4	4	4	5	5	5	5	5	5	5	5	5	4	5	5	5	4	4	5	5	6	4	5	5	6	7	5	6	5	4	5	4	5	4	4	5
1	4	1	1	5	4	6	5	7	7	5	6	5	2	4	5	5	6	7	7	5	5	6	4	5	3	5	3	1	1	2	4	7	7	7	7	7	7	7	5	5	5	5	5	5	4
2	2	2	1	2	1	5	5	5	4	4	4	3	5	4	5	4	5	5	4	3	5	5	5	5	4	4	4	3	4	6	4	6	5	5	6	5	6	6	5	5	5	4	5	5	5
1	1	2	1	2	4	6	5	7	5	6	7	7	2	3	6	5	4	6	6	5	5	5	4	3	5	5	3	3	4	3	4	4	3	4	5	3	3	5	7	7	7	7	7	7	7
1	3	3	1	3	2	6	3	6	4	5	5	5	4	4	5	4	5	4	5	4	5	5	5	4	4	4	3	3	2	3	3	5	6	6	6	6	6	6	5	5	5	6	5	5	6
1	2	2	1	4	4	6	7	5	6	7	5	7	6	7	5	6	6	6	5	2	5	4	5	3	6	4	4	3	3	5	5	6	5	5	6	5	4	5	5	5	6	5	5	6	5
1	1	1	1	1	1	4	4	4	5	4	4	3	5	4	5	4	4	4	3	2	5	4	4	5	5	4	6	5	5	7	4	4	4	5	5	5	4	5	5	6	6	5	6	6	5
1	3	2	1	5	4	7	7	6	7	6	7	5	3	4	2	5	6	3	5	4	5	3	4	6	3	5	2	3	3	3	4	3	3	3	4	3	3	3	6	6	6	5	4	6	6
1	3	1	1	5	4	7	6	7	5	7	4	7	5	5	5	6	4	6	5	7	5	4	5	3	4	5	5	2	2	3	4	5	5	5	5	5	5	5	2	2	2	1	1	2	4
1	3	2	1	5	4	7	6	7	5	7	7	7	7	6	5	7	7	7	5	3	5	3	5	4	6	3	6	2	3	4	4	5	5	5	6	6	5	6	4	4	4	3	4	5	5
1	2	2	1	3	1	4	5	5	4	5	5	4	5	5	5	4	5	4	4	3	5	4	5	5	4	3	6	3	3	5	4	5	4	5	4	4	5	3	5	5	5	6	6	5	6
1	3	2	1	5	4	7	5	6	4	5	6	7	6	5	3	6	5	6	5	6	5	5	6	3	2	5	5	2	2	4	3	6	6	7	6	5	6	5	5	6	5	6	5	5	5
1	2	3	1	2	2	4	5	5	3	3	3	3	4	4	4	3	3	2	5	3	5	5	4	4	4	4	6	4	5	6	5	2	3	2	2	2	3	2	3	3	3	2	2	3	3
1	2	2	1	5	4	7	7	6	6	5	6	7	5	6	5	6	7	5	6	3	5	3	4	5	3	5	4	2	2	3	3	5	5	5	6	5	5	5	6	7	7	7	6	6	7
1	2	2	1	5	4	5	6	6	7	6	7	7	7	6	7	5	6	6	7	6	5	3	4	3	3	6	4	3	3	4	4	6	6	6	6	5	6	6	2	7	3	5	3	4	7
1	3	3	2	5	4	7	6	7	7	7	7	7	7	6	7	7	7	7	7	7	5	6	4	6	5	7	6	1	1	5	6	7	7	7	7	6	7	7	6	6	5	4	4	5	6
2	3	2	1	4	1	6	5	4	6	5	5	6	5	5	6	6	5	5	6	6	6	6	7	5	5	5	6	6	6	6	6	6	6	6	6	6	6	6	6	6	6	6	6	6	6
1	3	3	4	5	1	6	6	5	6	6	6	5	6	6	6	7	6	6	6	6	6	7	7	7	6	7	5	4	3	6	5	6	7	7	6	7	6	7	5	6	6	5	6	6	5
2	3	2	1	4	3	5	6	6	5	6	7	6	5	5	5	4	5	3	5	5	6	6	7	7	6	7	4	2	2	4	2	5	6	6	5	5	6	6	5	5	4	5	5	5	5
1	2	2	1	5	4	6	7	6	7	5	6	7	6	7	5	6	7	6	5	7	6	7	6	7	6	6	3	3	4	4	4	5	5	5	5	4	5	4	5	5	5	5	5	4	5
2	2	2	1	2	3	4	4	4	5	5	5	5	6	6	5	5	5	4	6	4	6	6	6	6	7	6	4	3	3	5	1	6	7	7	4	5	6	7	7	6	6	7	7	7	6
1	3	1	1	3	1	6	5	5	6	4	5	7	5	6	6	5	5	4	4	5	6	6	6	6	6	7	5	6	5	5	5	6	6	6	6	6	6	6	5	5	5	5	5	5	5
1	4	3	2	5	4	6	6	7	6	7	6	7	6	7	6	7	6	6	6	6	6	7	6	6	6	6	3	2	3	3	2	6	5	6	6	5	6	6	6	6	6	7	6	6	6
1	4	3	3	3	2	6	6	6	6	6	6	6	7	6	6	7	6	6	7	6	6	6	7	6	6	6	3	2	1	2	3	5	6	7	6	5	6	6	6	7	6	7	7	6	6
1	3	3	3	5	4	7	7	7	7	7	7	7	7	7	7	7	7	7	7	7	6	6	7	6	6	7	5	1	2	5	5	6	7	7	7	7	7	7	6	7	6	6	5	5	5
2	2	2	1	3	1	6	5	6	4	3	6	5	6	6	6	6	2	5	6	6	6	6	6	6	6	6	6	2	2	3	2	6	6	6	6	5	6	6	2	2	2	2	2	2	2
2	2	2	1	3	3	6	7	7	5	7	6	6	5	5	5	5	5	4	5	5	6	6	5	5	7	7	3	2	2	5	2	6	6	6	6	6	6	7	5	4	6	3	4	5	4
2	3	3	1	3	1	6	5	5	5	5	5	5	5	5	5	5	5	6	5	6	6	6	6	6	6	6	3	6	5	5	4	5	5	5	5	5	6	5	4	4	4	5	3	3	3
2	2	2	2	2	1	5	5	6	5	5	4	4	5	5	5	5	6	4	5	5	6	6	6	7	6	5	5	3	4	6	5	5	5	6	6	6	6	5	5	4	5	5	4	5	5
1	3	3	4	4	1	5	5	5	5	5	5	5	5	5	5	5	6	5	6	6	6	6	6	6	6	6	4	2	3	7	4	6	7	7	6	6	6	7	5	6	5	6	5	6	7
2	2	3	1	4	3	5	5	5	4	5	5	5	5	5	5	3	3	3	4	4	6	6	7	5	6	5	2	2	1	4	1	5	6	6	5	5	6	6	4	5	5	5	5	6	5
1	2	3	1	3	3	5	6	6	5	5	5	6	6	5	5	5	5	5	6	6	6	7	6	5	5	6	4	3	2	4	2	6	7	7	6	5	6	7	4	3	4	3	3	5	4
2	3	3	2	3	4	6	6	6	6	5	6	6	6	6	6	5	6	6	6	4	6	6	6	6	6	5	3	2	1	2	3	6	7	6	5	5	6	6	6	6	7	6	6	6	5
1	3	3	1	4	3	6	6	7	6	7	7	7	6	6	6	5	6	5	7	7	6	6	6	5	6	6	3	3	3	5	2	5	6	6	6	6	6	7	6	5	6	5	5	6	5
2	2	2	1	3	3	5	6	6	4	5	5	6	5	5	5	3	5	4	5	5	6	7	6	5	6	5	3	2	3	4	2	6	7	7	5	3	4	5	2	3	4	3	3	4	4
2	3	3	1	4	3	6	6	5	5	5	4	5	5	4	5	3	4	4	5	5	6	6	5	6	6	6	5	3	2	4	1	7	7	6	6	5	6	6	3	4	4	3	4	4	4
1	2	2	1	4	3	4	5	5	5	5	5	5	4	5	5	4	5	3	5	4	6	6	5	5	6	7	5	3	3	4	2	6	6	6	5	3	5	6	4	5	4	4	3	4	4
1	2	3	1	3	1	5	5	6	4	5	5	4	5	5	5	6	6	4	5	5	6	6	6	5	6	6	6	4	4	5	4	5	4	5	5	5	5	4	5	6	6	5	6	6	7
1	3	3	1	4	3	4	6	6	5	5	3	5	4	5	5	3	5	3	5	5	6	6	5	5	6	7	4	3	2	6	1	6	7	7	6	5	6	7	5	5	5	5	4	5	5
2	1	3	3	2	1	6	6	6	6	5	6	6	6	6	6	6	6	5	6	5	6	5	6	6	6	6	3	2	2	7	2	7	7	6	7	6	6	7	3	5	4	5	5	5	6
2	2	2	1	3	3	4	6	6	3	5	5	5	4	5	5	3	5	3	4	5	6	6	6	5	6	6	5	4	3	6	2	5	6	6	6	5	6	7	5	5	5	5	4	6	6
1	3	3	2	3	4	6	6	7	6	6	7	6	7	6	6	6	6	6	6	5	6	6	5	5	6	6	3	2	2	2	3	6	5	6	6	5	6	6	6	6	6	6	5	6	6
1	3	1	1	5	4	6	5	6	7	6	7	7	6	7	6	7	6	6	5	6	6	5	7	5	6	5	4	1	2	5	4	5	5	5	5	5	5	5	3	3	3	3	3	3	3
2	2	2	1	3	3	4	6	6	5	5	6	5	4	5	5	5	5	3	4	5	6	6	5	5	6	6	4	2	1	5	1	6	7	6	6	6	6	7	3	3	4	3	3	5	3
2	3	3	1	4	3	5	6	6	4	4	5	5	4	5	5	5	5	4	5	4	6	6	5	5	6	6	4	2	2	6	2	7	7	7	6	6	7	7	4	5	5	4	4	6	5
2	2	3	1	3	3	5	6	6	5	5	6	6	5	5	6	4	5	4	5	5	6	6	5	5	6	6	5	4	3	5	2	5	6	6	5	5	6	6	4	5	5	4	4	5	5
2	3	2	1	4	3	5	5	5	4	5	5	5	5	5	5	5	5	4	5	4	6	6	5	5	6	6	4	4	3	5	2	5	5	5	5	4	6	7	5	3	4	3	4	5	4
1	1	2	1	3	4	5	6	6	6	5	4	6	6	7	6	7	6	6	6	3	6	7	5	4	5	6	3	2	3	3	4	5	4	5	5	4	4	5	5	4	4	5	5	4	5
2	1	3	1	2	3	4	6	6	5	6	5	6	6	6	5	4	5	4	6	3	6	5	6	5	6	5	4	3	2	5	1	6	5	7	7	4	5	6	7	6	6	6	7	7	6
1	3	2	1	5	4	6	5	6	7	4	5	6	6	5	6	6	7	6	5	6	6	5	4	6	6	6	4	3	2	3	4	6	6	5	6	6	5	6	5	5	5	4	5	5	5
2	2	2	1	2	1	6	6	5	6	5	5	4	5	5	5	6	6	4	5	5	6	6	6	5	5	5	5	5	6	7	5	4	4	5	5	5	5	4	4	5	4	3	4	5	5
2	2	2	2	4	1	5	6	5	5	5	5	4	6	5	6	6	6	5	5	6	6	6	5	6	5	5	6	5	5	7	6	5	4	4	5	5	5	4	3	5	5	6	6	7	5
2	2	2	1	3	3	4	5	5	3	5	5	6	4	5	5	5	5	3	4	5	6	6	5	5	5	5	4	3	3	5	2	6	6	6	7	6	7	7	5	5	6	4	5	6	6
1	2	2	1	5	4	5	6	7	7	6	5	6	6	7	5	6	7	6	7	7	6	5	6	5	5	5	3	3	3	4	4	5	5	5	4	4	5	5	5	5	5	4	4	5	5
2	2	3	1	2	3	5	5	5	3	5	6	5	4	5	5	3	5	2	4	5	6	5	5	5	6	5	4	3	2	5	2	5	5	6	5	5	6	7	2	4	5	4	3	5	4
1	3	3	2	5	4	7	7	7	6	7	6	7	6	5	6	7	7	7	7	7	6	5	4	6	6	4	3	1	2	3	3	7	7	7	7	6	7	7	6	7	7	6	7	7	7
1	3	3	2	5	4	7	7	7	6	7	6	7	6	5	6	7	7	7	7	7	6	5	4	6	6	4	3	1	2	3	3	7	7	7	7	6	7	7	6	7	7	6	7	7	7
1	1	2	1	2	4	5	6	4	6	7	7	7	6	7	5	6	4	7	7	7	6	5	6	3	5	6	4	2	2	3	2	7	6	6	6	6	7	7	3	4	4	4	4	3	3
2	2	3	2	5	4	7	7	7	6	6	7	6	6	5	6	4	5	6	7	7	6	5	6	5	4	5	6	5	5	5	5	4	5	4	4	5	4	5	5	4	5	5	4	5	5
1	1	2	1	2	4	5	6	7	5	3	5	4	7	7	6	4	5	7	6	6	6	7	5	6	4	3	4	3	4	5	4	5	5	5	5	5	5	5	6	6	6	6	6	6	6
2	2	2	1	3	3	4	5	5	5	3	6	6	4	3	5	4	4	3	5	3	6	5	5	5	5	5	4	3	3	5	2	7	7	6	5	5	6	7	3	3	4	3	4	5	4
1	2	2	1	5	4	7	7	6	7	7	7	7	5	4	5	6	5	5	5	7	6	5	6	3	5	6	7	2	3	3	7	6	5	6	6	6	5	6	4	4	4	4	4	4	4
2	3	2	1	4	1	4	5	5	4	5	5	5	4	5	5	5	5	5	5	4	6	6	5	5	5	4	5	3	3	6	6	4	4	4	5	5	4	4	2	4	4	4	5	3	4
1	3	3	2	5	4	7	7	6	5	6	7	5	6	6	7	5	6	7	7	5	6	5	6	5	6	3	5	2	2	5	5	6	6	6	7	7	6	7	7	7	7	7	7	7	7
2	2	3	2	3	2	5	6	6	6	6	6	6	6	6	6	6	6	5	7	6	6	6	6	6	6	6	6	5	6	6	6	5	6	5	6	5	6	6	5	5	6	6	7	7	7
1	2	3	2	3	4	7	6	7	5	6	6	7	6	5	7	6	6	7	6	6	6	5	7	3	4	5	4	3	3	3	3	5	5	5	6	5	5	6	5	4	5	4	5	4	5
1	2	2	1	5	4	7	7	7	7	7	7	7	5	6	5	6	5	6	6	7	6	6	5	4	5	3	4	4	4	2	5	2	3	2	3	4	3	3	6	5	6	5	6	6	6
1	2	2	1	3	4	6	5	6	5	6	7	7	5	6	5	6	5	6	6	5	6	5	5	3	5	4	4	3	3	4	4	5	4	5	5	5	5	5	5	6	5	6	5	6	6
1	3	2	1	5	4	6	5	7	5	6	6	6	6	5	7	6	5	7	6	4	6	5	3	4	5	5	3	3	3	4	4	5	5	5	5	5	5	5	5	5	5	5	5	5	5
1	2	2	1	5	4	6	6	5	7	6	5	7	6	7	5	6	7	5	6	2	6	4	6	7	2	3	4	2	2	3	3	6	7	7	7	6	7	6	3	3	3	2	3	3	4
1	3	2	1	5	4	7	7	7	7	7	6	7	5	5	4	3	5	7	7	3	6	5	3	4	5	5	5	3	3	4	4	6	6	6	6	6	6	6	6	5	4	4	5	6	6
1	1	2	1	2	4	7	7	7	7	7	7	7	6	5	6	4	6	6	5	5	6	3	5	6	3	4	4	3	3	3	4	5	4	5	5	5	5	5	7	7	7	7	7	7	7
1	3	2	1	5	4	7	7	6	5	7	6	7	2	3	7	5	2	6	4	2	6	4	3	5	2	6	4	3	3	4	4	5	5	5	5	5	5	5	3	3	3	4	3	3	4
1	3	1	1	5	4	5	6	7	5	5	6	6	5	6	6	4	6	5	6	4	6	4	5	3	6	5	2	2	3	5	3	3	3	4	4	3	3	3	5	5	5	4	4	5	5
1	3	2	1	5	4	6	7	6	6	5	7	7	6	5	3	4	5	6	6	7	6	3	4	5	2	4	4	3	4	4	5	3	3	4	3	3	3	4	3	3	3	3	3	3	3
1	3	3	2	4	3	5	6	6	5	6	7	7	6	5	6	5	6	5	7	7	7	7	7	7	7	7	3	3	2	6	1	5	6	5	5	4	6	6	5	5	5	4	4	7	5
2	2	3	1	3	3	5	6	6	4	5	5	5	4	5	5	5	5	3	5	5	7	7	7	6	7	7	5	2	2	4	2	6	6	7	7	5	6	7	4	4	5	3	3	5	6
2	3	3	2	4	3	6	6	6	6	7	7	6	6	6	6	5	6	5	6	7	7	7	7	6	7	7	4	2	2	5	1	6	7	7	6	4	6	7	5	6	5	6	5	6	6
1	2	2	1	4	3	6	6	5	6	6	7	6	6	5	6	5	5	5	6	6	7	7	7	6	6	7	5	3	3	4	2	6	6	5	4	4	5	6	2	4	5	4	4	5	4
2	2	3	2	4	3	5	6	6	6	7	7	7	6	6	6	6	6	5	7	7	7	7	7	6	7	6	5	3	3	4	1	6	7	6	5	6	7	7	6	5	6	5	5	6	5
2	2	3	1	3	3	5	6	6	5	6	7	7	4	5	5	5	5	3	5	4	7	7	6	6	7	7	3	2	1	6	1	6	6	6	5	5	6	7	3	4	4	4	3	5	4
2	3	3	2	4	3	6	7	7	6	7	7	7	6	6	6	5	5	4	7	7	7	7	7	6	6	7	4	2	2	4	1	6	7	7	6	6	7	7	2	5	6	4	5	6	5
2	2	3	1	3	3	4	6	6	5	5	7	6	5	5	5	4	5	5	6	7	7	6	7	7	7	6	5	3	2	5	2	6	6	7	7	6	7	7	4	3	5	4	4	5	4
2	2	2	1	3	3	5	6	4	6	5	4	5	5	6	4	5	5	4	5	6	7	7	7	6	7	6	5	3	2	6	2	6	7	6	5	5	6	7	5	5	3	3	3	5	4
2	2	3	1	4	3	4	5	5	3	5	5	5	4	5	5	3	4	4	5	5	7	7	6	6	7	7	5	3	3	5	2	6	6	7	7	6	6	7	5	5	6	4	5	7	6
1	3	3	2	4	3	6	6	6	6	6	5	7	5	5	6	4	4	3	5	5	7	6	7	6	7	7	5	2	1	6	2	6	7	7	6	5	6	7	5	5	5	5	5	6	5
2	1	1	1	1	3	5	5	4	5	6	6	5	6	6	6	5	5	4	5	4	7	6	6	7	7	7	4	3	4	5	2	6	6	7	5	4	6	6	7	6	6	5	5	5	6
1	4	4	3	5	4	7	7	6	7	6	6	6	6	6	7	6	7	6	7	6	7	6	7	6	7	7	3	2	2	3	3	6	6	5	6	5	6	6	7	6	7	6	7	7	7
1	3	2	1	5	4	7	7	6	7	5	7	7	7	5	6	7	7	7	6	4	7	6	7	5	7	7	4	1	1	3	3	7	7	7	7	7	7	7	6	5	4	5	5	5	5
2	2	2	1	3	3	5	5	5	3	4	5	5	4	5	5	3	5	3	4	5	7	7	6	5	7	7	3	2	3	6	1	6	7	7	6	6	7	7	4	3	4	3	5	5	5
2	3	2	2	4	3	5	5	5	5	6	7	6	5	6	6	6	5	5	6	5	7	7	6	6	7	6	5	4	3	4	3	6	7	7	7	6	6	6	4	5	4	4	4	5	5
4	4	4	1	3	3	5	6	6	5	6	7	7	6	6	6	5	5	5	6	6	7	7	6	6	6	6	4	2	3	4	1	5	6	5	5	5	6	7	3	4	4	3	4	5	4
2	2	3	1	3	3	4	5	5	4	5	5	5	4	4	5	4	5	3	5	3	7	6	7	5	7	6	3	2	2	4	1	7	7	6	4	4	5	6	3	5	4	4	4	5	4
1	2	2	1	3	3	6	7	7	6	6	7	7	6	6	6	5	6	4	6	6	7	7	7	6	6	5	4	3	3	6	1	5	7	5	4	3	5	6	5	3	5	3	4	5	4
1	3	3	2	4	3	6	5	5	6	6	7	6	5	5	5	4	5	4	5	5	7	6	6	6	7	6	4	2	3	5	1	5	6	5	6	6	5	7	5	5	5	4	5	5	5
2	3	3	2	4	3	6	5	5	6	6	7	6	5	5	5	4	5	3	5	5	7	6	6	6	6	6	3	2	3	4	1	7	6	6	7	6	6	7	5	5	4	5	5	5	4
2	3	1	1	5	4	7	7	6	6	6	6	6	7	7	6	6	6	6	6	7	7	7	7	7	7	7	5	5	5	5	5	6	6	6	6	6	6	6	5	5	5	5	5	5	5
2	2	2	1	2	3	6	3	4	6	7	7	6	6	6	4	5	6	5	4	6	7	7	7	7	7	7	4	2	2	5	1	6	5	6	7	5	6	6	7	5	4	6	6	6	6
1	3	2	1	4	3	5	6	6	7	7	7	7	6	6	6	6	6	5	7	6	7	7	7	6	7	7	5	4	3	5	2	6	6	6	6	5	6	6	5	5	5	4	5	6	5
1	3	3	2	4	3	6	6	6	7	7	7	7	6	6	6	5	5	5	7	7	7	6	7	7	7	7	4	2	2	5	1	6	7	6	6	5	6	7	4	5	5	4	3	5	5
2	2	2	1	3	3	5	5	5	5	5	6	7	6	5	6	5	5	4	5	6	7	6	5	6	6	6	4	2	1	4	2	5	7	6	5	3	5	6	5	5	5	5	5	5	5
2	2	2	1	2	3	6	6	5	4	5	5	6	5	5	6	4	4	4	6	4	7	6	6	6	6	5	4	3	2	5	1	6	7	7	4	4	6	7	7	7	6	6	7	5	6
1	3	1	1	5	4	7	7	7	7	6	4	6	5	6	7	5	5	6	7	6	7	6	6	5	5	7	5	3	5	4	6	4	5	4	5	4	4	4	4	4	4	5	5	4	4
2	2	3	1	3	3	5	5	3	5	5	6	5	5	4	5	4	3	3	5	5	7	6	6	5	6	6	4	2	2	5	1	6	6	7	7	6	6	7	4	5	5	4	4	5	4
1	1	2	1	3	4	7	7	7	7	7	7	7	6	3	5	3	5	2	3	2	7	7	3	4	6	7	4	4	4	4	4	4	3	4	5	3	3	3	2	2	2	1	1	2	2
1	2	2	1	5	4	7	7	3	7	7	3	6	7	7	7	7	7	7	7	7	7	7	3	6	5	5	5	2	2	3	2	6	6	6	6	6	6	6	5	6	6	4	7	6	4
2	3	1	1	5	4	7	7	6	6	6	6	6	7	7	6	6	6	6	6	7	7	7	7	7	7	7	5	5	5	5	5	6	6	6	6	6	6	6	5	5	5	5	5	5	5
1	2	2	2	4	3	7	6	6	7	7	7	7	7	7	6	6	7	7	7	7	7	7	7	7	7	7	3	2	1	4	1	7	7	7	7	6	7	6	7	7	6	6	7	7	6
1	2	2	1	5	4	7	6	6	7	7	7	7	7	7	7	5	6	4	6	7	7	7	4	5	2	6	7	3	2	3	7	6	6	6	6	6	4	5	7	7	7	7	7	7	7
1	4	3	3	5	4	7	6	7	6	7	6	7	7	6	7	6	6	6	7	6	7	7	6	7	6	6	3	2	3	3	3	6	5	6	6	5	6	5	7	6	6	6	7	7	7
1	4	3	3	5	2	6	7	6	7	6	7	7	6	7	6	6	6	7	6	6	7	7	6	7	6	6	2	2	3	2	3	6	7	6	6	5	6	5	6	7	6	7	7	7	6
1	3	1	1	5	4	7	7	7	7	6	6	7	7	7	7	7	7	5	6	5	7	5	4	7	4	7	6	2	3	6	7	6	6	7	7	7	5	7	5	4	5	5	4	5	5
1	3	3	3	2	2	7	6	7	7	7	6	7	7	6	6	6	6	6	7	7	7	7	6	7	6	7	3	2	3	3	2	6	6	5	6	5	6	5	5	6	6	7	6	7	5
2	3	2	2	5	4	7	7	7	7	7	7	7	7	7	7	7	7	6	6	7	7	7	7	7	5	5	7	2	2	5	6	5	6	6	7	7	7	7	3	3	3	4	3	3	3
